# Supplementary material for: A humanized orthotopic tumor microenvironment alters the bone metastatic tropism of prostate cancer cells
Source: Commun Biol. 2021 Aug 30;4:1014. doi: 10.1038/s42003-021-02527-x (PMC8405640; doi:10.1038/s42003-021-02527-x)
Supplement: Supplementary file 3 — Supplementary Data 1 [file 42003_2021_2527_MOESM3_ESM.xlsx]

## Sheet: Fig 2D
hOB seeded hTEBC
Total Volume [mm3]	Bone Volume [mm3]	BV/TV [%]
99.8592	23.3534	23.39
165.23	21.4554	12.99
136.759	30.5807	22.36
42.6863	14.4869	33.94
119.738	16.697	13.94
77.1182	17.8837	23.19
37.1957	6.7348	18.11
96.4791	20.6685	21.42
24.2381	5.8249	24.03
81.6887	18.1241	22.19

## Sheet: Fig 2G
hOB seeded hTEBC
NuMA Positive Cells [%]
46.9671
57.5824
39.3593
66.3043
80.7692
61.6883
4.35746
10.8365
3.97127
27.2727
28.75
31.6547
47.7143
46.0317
3.10493
63.1161
47.6882
52.1449
67.2922
70.0748
72.0698
64.6766
57.4297
52.0642
70.2055
67.0103
52.7778
41.7344
49
76.5603

## Sheet: Fig 2H
hOB seeded hTEBC
Lamin A+C Positive Cells [%]
62.7586
75.4098
68.6131
58.0328
60.6811
55.625
4.20063
10.4113
4.62874
62.5
41.0501
50.7937
52.4573
47.4388
18.7554
70.2749
51.8887
74.8971
89.9543
90.6329
88.5196
61.8182
41.821
27.4123
67.6647
54.185
69.0171
50.3735
57.0866
45.8606

## Sheet: Fig 3C
In vivo Total Flux [p/s] Timecourse - PC-3
Week	Group: Humanized TME					Group: Non-Humanized TME
1	142000	359000	150000	666000	2600000	133000	1440000	808000	541000	546000
2	539000	1430000	183000	703000	744000		626000	241000	355000	131000
3	561000	813000	123000	308000	133000	105000	122000	102000	131000	249000
4	463000	580000	104000	1400000	1040000	137000	523000	310000	219000	1900000
5	5110000	5210000	300000	619000	379000	115000	1360000	359000	307000	717000
6	5160000	6360000	412000	2580000	790000	202000	2140000	1640000	738000	5240000
7	18700000	12300000	269000	5290000	6500000	194000	11200000	7510000	2670000	6310000
8	48000000	177000000	2450000	23400000	28200000	1250000	20100000	37700000	20900000	11100000
9	7730000	6040000	1340000	249000	14900000	215000	17100000	77700000	237000
10	340000000	1130000000	15500000	155000000	278000000	4580000	236000000	544000000	261000000	79300000

## Sheet: Fig 3D
Total Flux [p/s] Prostate - ex vivo
Humanized Prostate					Non-Humanized Prostate
137000000	283000000	26200000	27400000	38800000	2790000	143000000	157000000	18800000	18900000

## Sheet: Fig 3F
NuMA Postive Cells [%]
Humanized Prostate					Non-Humanized Prostate
71.1343	80.0256	78.4637	79.9416	62.4167	78.0803	71.7753	69.6088	65.2088	63.4442

## Sheet: Fig 3G
Lamin A+C Postive Cells [%]
Humanized Prostate					Non-Humanized Prostate
73.3218	70.9769	84.6897	81.7119	83.3753	71.0046	74.148	76.1238	66.1379	79.9423

## Sheet: Fig 4C
In vivo Total Flux [p/s] Timecourse - LNCaP
Week	Humanized Prostate								Non-Humanized Prostate
1	2530000	516000	1360000	3570000	4410000	5290000	41500000	6880000	104000	760000	24800	583000	418000
2	1550000	681000	698000	1350000	2280000	7300000	8140000	6570000	207000	177000	62800	3600000	1280000
3	5570000	1020000	3070000	2750000	1680000	1620000	11400000	9740000	763000	493000	171000	3740000	3870000
4	1780000	693000	639000	4630000	4110000	7790000	14400000	136000000	948000	247000	187000	21100000	2880000
5	56600000	42000000	16000000	17600000	8890000	7930000	26900000	605000000	602000	314000	452000	58500000	35600000
6	175000000	155000000	221000000	164000000	17500000	1120000	822000000	70100000	4010000	1230000	149000	1580000	50100000
7	988000000	292000000	253000000	104000000	17100000	105000000	912000	1280000000	30500000	6180000	125000	136000000	44000000
8	1270000000	229000000	487000000	315000000	58000000	45300000	120000000	7720000000	27300000	16100000	145000	161000000	129000000
9	966000000	1030000000	21200000	3460000000	134000000	188000000	35100000	9640000000	40200000	35600000	257000	640000000	164000000
10	29500000	3160000000	1570000000	4630000000	870000000	499000000	154000000	15500000000	31700000	198000000	1170000	627000000	477000000
11				4630000000	1270000000	547000000	890000000	672000000	163000000	84200000	116000	1250000000	188000000

## Sheet: Fig 4E
Total Flux [p/s] Prostate (LNCaP) - ex vivo
Humanized Prostate								Non-Humanized Prostate
27200000000	39100000000	37900000000	20800000000	24500000000	6900000000	7880000000	128000000000	599000000	1800000000	2200000	25200000000	10500000000

## Sheet: Fig 4H
Total Flux [p/s] - ex vivo hTEBC (LNCaP)
	Humanized Prostate																Non-Humanized Prostate
Total Flux [p/s]	18300	29500	46400	189000	66000	133000	69100	13800000	76900	138000	214000	10000000	301000	445000	74200	9220000	29200	24900	21600	24300	144000	58200	23400	18200	594000	130000

[truncated: 5 more sheets: Fig 5C, Fig 5D, Fig 5E, Fig 5G, Fig 5H]
